# Supplementary material for: Antiproliferative and Antimetastatic Properties of 16-Azidomethyl Substituted 3-O-Benzyl Estrone Analogs
Source: Int J Mol Sci. 2023 Sep 6;24(18):13749. doi: 10.3390/ijms241813749 (PMC10531082; doi:10.3390/ijms241813749)
Supplement: Supplementary file 1 [file ijms-24-13749-s001.zip]

Archive with 1 entries (1 files):
- ijms-2543473-supplementary.pdf
